# Supplementary material for: Perovskite nanocrystals-in-glass hierarchical structures enable stable continuous-wave random lasers
Source: Sci Adv. 2026 Jan 16;12(3):eadz8460. doi: 10.1126/sciadv.adz8460 (PMC12810581; doi:10.1126/sciadv.adz8460)
Supplement: Supplementary file 2 — Movie S1 [file sciadv.adz8460_movie_s1.zip]

Archive with 1 entries (1 files):
- adz8460_movie_s1.avi
